# Supplementary material for: Bioinspired Zwitterionic Block Polymer-Armored Nitric Oxide-Generating Coating Combats Thrombosis and Biofouling
Source: Research (Wash D C). 2024 Aug 1;7:0423. doi: 10.34133/research.0423 (PMC11290871; doi:10.34133/research.0423)
Supplement: Supplementary 1 — Search strategy Figs. S1 to S8 [file research.0423.f1.zip]

Archive with 9 entries (9 files):
- Fig S1.jpg
- Fig S2.jpg
- Fig S3.jpg
- Fig S4.jpg
- Fig S5.jpg
- Fig S6.jpg
- Fig S7.jpg
- Fig S8.jpg
- Supplementary Materials.docx
